# Supplementary material for: Rescue of Mycobacterium bovis DNA Obtained from Cultured Samples during Official Surveillance of Animal TB: Key Steps for Robust Whole Genome Sequence Data Generation
Source: Int J Mol Sci. 2024 Mar 30;25(7):3869. doi: 10.3390/ijms25073869 (PMC11011339; doi:10.3390/ijms25073869)
Supplement: Supplementary file 1 [file ijms-25-03869-s001.zip]

Archive with 2 entries (2 files):
- ijms-2937931 Supplementary Tables.xlsx
- ijms-2937931-Supplementary Figures.pdf
